# Supplementary material for: Wheat Yellow Mosaic Virus NIb Interacting with Host Light Induced Protein (LIP) Facilitates Its Infection through Perturbing the Abscisic Acid Pathway in Wheat
Source: Biology (Basel). 2019 Oct 23;8(4):80. doi: 10.3390/biology8040080 (PMC6955802; doi:10.3390/biology8040080)
Supplement: Supplementary file 1 [file biology-08-00080-s001.zip]

Archive with 2 entries (2 files):
- biology-599420-supplement Fig S1, S2,Tab S1.docx
- biology-599420-supplement Tab S2.xlsx
