# Supplementary material for: Wheat Yellow Mosaic Virus NIb Interacting with Host Light Induced Protein (LIP) Facilitates Its Infection through Perturbing the Abscisic Acid Pathway in Wheat
Source: Biology (Basel). 2019 Oct 23;8(4):80. doi: 10.3390/biology8040080 (PMC6955802; doi:10.3390/biology8040080)
Supplement: Supplementary file 1 [file biology-08-00080-s001.zip › biology-599420-supplement Tab S2.xlsx]

## Sheet: Sheet1
Table S2 The primers used in this study
Primer name	Primer sequence (5' to 3')
	TACGACGTACCAGATTACGCTCATATGATGGCGGGAGTAGCAGCGTCC	PCR amplification to generate AD-TaLIP vectors
	CATCTGCAGCTCGAGCTCGATGGATCCCCTATATCGACAGCGAGCTTCC
	CTGATCTCAGAGGAGGACCTGCATATGATGCAGTGGAACACTTCCGCC	PCR amplification to generate BD-NIb or AD-truncted NIb vectors
	TGCGGCCGCTGCAGGTCGACGGATCCGTTGGAGCTCAATGC TGCTATC
	CTGATCTCAGAGGAGGACCTGCATATGATGCAGTGGAACACTTCCGCC
	TGCGGCCGCTGCAGGTCGACGGATCCCGACCGTGCTTGGCTGCCCGCT
	CTGATCTCAGAGGAGGACCTGCATATGGTAGACAACACACTTGTTCTC
	TGCGGCCGCTGCAGGTCGACGGATCCGTTGGAGCTCAATGCTGCTATC
	GGGGACAAGTTTGTACAAAAAAGCAGGCTGC	attB1
	GGGGACCACTTTGTACAAGAAAGCTGGGTC	attB2
	GGGGACAAGTTTGTACAAAAAAGCAGGCTGCATGGCTTCCATCTCTTCTCTA	PCR amplification to generate a vector expressing the NbLIP: GFP tag fusion
	GGGGACCACTTTGTACAAGAAAGCTGGGTCAGGCTTCAAGAGGGGACT
	GGGGACAAGTTTGTACAAAAAAGCAGGCTGCATGCAGTGGAACACTTCCGCC	PCR amplification to generate a vector expressing the NIb: GFP tag fusion
	GGGGACCACTTTGTACAAGAAAGCTGGGTCTTGGAG CTCAATGCTGCTATC
	GGGGACAAGTTTGTACAAAAAAGCAGGCTGCATGGCTTCCATCTCTTCTCTA	PCR amplification to generate a vector expressing the NbLIP: cYFP tag fusion
	GGGGACCACTTTGTACAAGAAAGCTGGGTCAGGCTTC AAGAGGGGACT
	GGGGACAAGTTTGTACAAAAAAGCAGGCTGCATGCAGTGGAACACTTCCGCC	PCR amplification to generate a vector expressing the NIb: nYFP tag fusion
	GGGGACCACTTTGTACAAGAAAGCTGGGTCTTGGA GCTCAATGCTGCTATC
	GGGGACAAGTTTGTACAAAAAAGCAGGCTGCATGGCTTCCATCTCTTCTCTA	PCR amplification to generate a vector expressing the NIb: CFP tag fusion
	GGGGACCACTTTGTACAAGAAAGCTGGGTCAGGCTTC AAGAGGGGACT
	GGGGACAAGTTTGTACAAAAAAGCAGGCTGCATGGCTTCCATCTCTTCTCTA	PCR amplification to generate a vector expressing the NbLIP: YFP tag fusion
	GGGGACCACTTTGTACAAGAAAGCTGGGTCAGGCTTC AAGAGGGGACT
	CCTTAATTAAGGAAGCTCAAGGCGGCGCTGTAC	PCR amplification to generate pTaLIP :RNAi vector
	TTTTCCTTTTGCGGCCGCCGACAGCGAGCTTCCTTCCTT
	CAAATACGCCATCAGGGAGAACATC	qRT-PCR of CDC
	CGCTGCCGAAACCACGA GAC
	CGCTCAAGCAGAAGCTCAAG	qRT-PCR of TaLIP
	GTAGCCTTCCAGACCCCAAC
	AGCAATGCACAATCTTGGCT	qRT-PCR of NbLIP
	CTGCCTCCATCTCCTCTGGA
	GGTTGAATGGGGGCTTGAGA	qRT-PCR of WYMV-CP
	CGGAGGTTGGTTGTGTCTGA
	TGAGGAACTGGTACCGGGAA	qRT-PCR of TaABI8
	GCGGCTGTTACATTGGTGTG
	CATGATGAACTGCATGGGCG	qRT-PCR of TaABI5
	TCAGCTTTCAGACGAGCGTT
	CCCATCTTCTCCGTCAAGCA	qRT-PCR of TaNCED
	GCCACCATCACGATCTCCTC
	CAAGGAGCTCGAATCCCAGG	qRT-PCR of TaNCED2
	GCCACCATGAGTGACAGCTA
	GTACAAGCACTTCATCCGCAG	qRT-PCR of TaPYL1
	GTGACGGACCGGTAGTTGC
	CACCGAGCGCCTAGAGATCC	qRT-PCR of TaPYL3
	GGTTGAGCTTGACGACGGT
	GGCGTACAAGCGCTTCATCA	qRT-PCR of TaPYL5
	CACGTACGACTCGACCACC
